# Supplementary material for: Isolation and Genomic Characteristics of Cat-Borne Campylobacter felis sp. nov. and Sheep-Borne Campylobacter ovis sp. nov
Source: Microorganisms. 2023 Apr 8;11(4):971. doi: 10.3390/microorganisms11040971 (PMC10145079; doi:10.3390/microorganisms11040971)
Supplement: Supplementary file 1 [file microorganisms-11-00971-s001.zip]

Archive with 6 entries (6 files):
- Fig. S1.tif
- Fig. S2.pdf
- Fig. S2.tif
- Fig.S1.pdf
- Table S1.pdf
- Table S1.xlsx
