# Supplementary material for: Isolation and Genomic Characteristics of Cat-Borne Campylobacter felis sp. nov. and Sheep-Borne Campylobacter ovis sp. nov
Source: Microorganisms. 2023 Apr 8;11(4):971. doi: 10.3390/microorganisms11040971 (PMC10145079; doi:10.3390/microorganisms11040971)
Supplement: Supplementary file 1 [file microorganisms-11-00971-s001.zip › Table S1.xlsx]

## Sheet: Sheet1
Table S1 ANI (lower diagonal) and dDDH (upper diagonal) among the novel Campylobacter strains and other Campylobacter species.
	XJK22-1	XJK33-1	XJK49-2	XJK56-3	XJK62-3	XJK7-1	S13-1	SYS25-1	SYS28-3	RM8835	RM8965	RM8966	RM9262	S0112	RM8970	RM9263	RM9261	RM12175	RM8964	A. butzleri	C. anatolicus	C. armoricus	C. aviculae	C. avium	C. bilis	C. blaseri	C. canadensis	C. coli	C. concisus	C. corcagiensis	C. cuniculorum	C. curvus	C. estrildidarum	C. fetus subsp. fetus	C. fetus subsp. testudinum	C. fetus subsp. venerealis	C. geochelonis	C. gracilis	C. helveticus	C. hepaticus	C. hominis	C. hyointestinalis subsp. hyointestinalis	C. hyointestinalis subsp. lawsonii	C. iguaniorum	C. infantis	C. insulaenigrae	C. jejuni subsp. doylei	C. jejuni subsp. jejuni	C. lanienae
XJK22-1	1	0.805	0.738	0.793	0.822	0.807	0.221	0.206	0.218	0.217	0.218	0.217	0.215	0.218	0.215	0.217	0.217	0.24	0.245	0.209	0.184	0.183	0.189	0.184	0.184	0.213	0.225	0.193	0.236	0.207	0.185	0.227	0.185	0.221	0.24	0.221	0.209	0.208	0.319	0.19	0.214	0.208	0.199	0.195	0.243	0.187	0.19	0.187	0.211
XJK33-1	0.976963	1	0.744	0.94	0.789	0.936	0.217	0.197	0.207	0.215	0.215	0.215	0.213	0.214	0.213	0.214	0.214	0.235	0.235	0.21	0.194	0.184	0.187	0.175	0.182	0.212	0.218	0.189	0.237	0.208	0.183	0.225	0.181	0.23	0.234	0.23	0.202	0.204	0.316	0.188	0.21	0.211	0.2	0.197	0.22	0.19	0.19	0.187	0.207
XJK49-2	0.970091	0.971013	1	0.746	0.743	0.744	0.204	0.209	0.219	0.203	0.214	0.213	0.193	0.219	0.211	0.202	0.202	0.225	0.232	0.22	0.189	0.178	0.19	0.171	0.185	0.219	0.23	0.192	0.235	0.213	0.183	0.227	0.182	0.222	0.225	0.222	0.222	0.203	0.313	0.191	0.219	0.213	0.201	0.194	0.223	0.19	0.192	0.189	0.21
XJK56-3	0.975973	0.992624	0.969847	1	0.788	0.913	0.213	0.196	0.204	0.212	0.212	0.211	0.209	0.211	0.209	0.211	0.211	0.229	0.229	0.207	0.195	0.179	0.186	0.176	0.183	0.207	0.211	0.189	0.231	0.202	0.183	0.218	0.181	0.221	0.227	0.221	0.201	0.199	0.315	0.188	0.206	0.205	0.195	0.193	0.226	0.188	0.189	0.186	0.202
XJK62-3	0.979354	0.975981	0.969218	0.976036	1	0.793	0.218	0.207	0.216	0.203	0.216	0.21	0.201	0.216	0.213	0.215	0.215	0.237	0.238	0.211	0.184	0.179	0.189	0.18	0.186	0.22	0.231	0.188	0.225	0.208	0.184	0.217	0.181	0.216	0.237	0.216	0.205	0.204	0.329	0.191	0.214	0.209	0.199	0.197	0.245	0.185	0.189	0.187	0.21
XJK7-1	0.97778	0.991815	0.970133	0.989771	0.976244	1	0.223	0.2	0.212	0.222	0.222	0.221	0.219	0.221	0.219	0.221	0.221	0.243	0.243	0.209	0.187	0.183	0.188	0.176	0.184	0.212	0.223	0.189	0.237	0.21	0.184	0.225	0.182	0.222	0.241	0.222	0.207	0.204	0.317	0.189	0.213	0.212	0.202	0.196	0.229	0.187	0.19	0.187	0.211
S13-1	0.660717	0.660659	0.660435	0.661368	0.661044	0.661163	1	0.751	0.75	0.752	0.742	0.743	0.756	0.783	0.747	0.753	0.753	0.753	0.743	0.228	0.212	0.197	0.222	0.211	0.197	0.202	0.232	0.225	0.213	0.203	0.223	0.227	0.213	0.184	0.186	0.183	0.199	0.228	0.22	0.218	0.201	0.195	0.194	0.197	0.215	0.196	0.21	0.207	0.251
SYS25-1	0.658774	0.658206	0.657481	0.658482	0.658292	0.658799	0.971428	1	0.996	0.773	0.815	0.807	0.781	0.748	0.806	0.781	0.781	0.774	0.796	0.208	0.209	0.185	0.205	0.185	0.182	0.19	0.224	0.212	0.201	0.184	0.206	0.215	0.198	0.18	0.185	0.181	0.186	0.209	0.202	0.197	0.18	0.189	0.195	0.189	0.186	0.183	0.203	0.199	0.25
SYS28-3	0.659872	0.659817	0.660374	0.660152	0.65953	0.66044	0.970922	0.999116	1	0.771	0.813	0.805	0.78	0.746	0.805	0.781	0.78	0.773	0.795	0.22	0.207	0.185	0.216	0.194	0.187	0.197	0.238	0.225	0.211	0.19	0.218	0.227	0.204	0.182	0.187	0.182	0.192	0.224	0.216	0.208	0.188	0.191	0.197	0.191	0.193	0.192	0.212	0.208	0.251
RM8835	0.660197	0.660953	0.660349	0.660964	0.659777	0.661046	0.971525	0.973433	0.973579	1	0.769	0.767	0.882	0.754	0.775	0.86	0.86	0.84	0.751	0.233	0.206	0.183	0.21	0.191	0.18	0.193	0.227	0.22	0.213	0.191	0.222	0.226	0.214	0.182	0.188	0.182	0.193	0.226	0.211	0.22	0.185	0.199	0.197	0.194	0.209	0.205	0.208	0.207	0.252
RM8965	0.65962	0.659898	0.660554	0.660901	0.659011	0.660287	0.969775	0.97845	0.978552	0.974063	1	0.808	0.776	0.737	0.833	0.776	0.776	0.773	0.83	0.25	0.206	0.188	0.216	0.189	0.18	0.191	0.225	0.224	0.213	0.203	0.218	0.226	0.213	0.187	0.185	0.186	0.191	0.214	0.214	0.212	0.198	0.194	0.194	0.192	0.216	0.209	0.213	0.205	0.251
RM8966	0.662235	0.662756	0.662835	0.663038	0.661785	0.662868	0.969734	0.97797	0.977911	0.97308	0.978254	1	0.779	0.741	0.808	0.777	0.776	0.773	0.812	0.213	0.206	0.188	0.22	0.192	0.182	0.194	0.226	0.221	0.211	0.208	0.202	0.225	0.211	0.183	0.189	0.183	0.189	0.225	0.221	0.211	0.19	0.192	0.197	0.19	0.199	0.195	0.209	0.205	0.252
RM9262	0.660118	0.660493	0.660692	0.661009	0.659729	0.660171	0.971422	0.974257	0.974417	0.986052	0.974409	0.973376	1	0.756	0.782	0.937	0.937	0.926	0.758	0.226	0.204	0.187	0.208	0.194	0.178	0.192	0.225	0.22	0.218	0.199	0.22	0.226	0.209	0.183	0.187	0.193	0.189	0.226	0.212	0.21	0.19	0.194	0.203	0.191	0.221	0.208	0.206	0.202	0.252
S0112	0.659806	0.660833	0.659353	0.661122	0.658819	0.660732	0.975106	0.970997	0.971172	0.971775	0.969868	0.97068	0.972435	1	0.75	0.75	0.75	0.753	0.741	0.245	0.199	0.185	0.213	0.19	0.182	0.194	0.223	0.218	0.213	0.191	0.219	0.215	0.209	0.183	0.184	0.183	0.193	0.216	0.222	0.217	0.186	0.192	0.198	0.192	0.215	0.192	0.21	0.214	0.25
RM8970	0.662555	0.662828	0.661084	0.662548	0.661879	0.663002	0.970322	0.977468	0.97781	0.973612	0.980188	0.977873	0.974714	0.971111	1	0.783	0.782	0.78	0.836	0.235	0.206	0.188	0.208	0.192	0.189	0.196	0.232	0.231	0.22	0.197	0.219	0.225	0.205	0.186	0.187	0.185	0.188	0.225	0.22	0.221	0.193	0.19	0.193	0.191	0.206	0.194	0.212	0.208	0.251
RM9263	0.661171	0.661316	0.661425	0.661397	0.660762	0.661106	0.971536	0.974503	0.974388	0.983691	0.974805	0.973624	0.99255	0.971628	0.975403	1	1	0.953	0.758	0.227	0.207	0.186	0.22	0.194	0.18	0.193	0.227	0.219	0.212	0.197	0.217	0.224	0.209	0.183	0.185	0.193	0.191	0.225	0.214	0.21	0.191	0.194	0.2	0.191	0.22	0.206	0.207	0.208	0.251
RM9261	0.662476	0.663579	0.6622	0.663213	0.662447	0.663055	0.971012	0.97378	0.973994	0.983299	0.974638	0.973069	0.992175	0.971441	0.974379	0.999949	1	0.953	0.757	0.227	0.207	0.186	0.22	0.194	0.179	0.193	0.227	0.219	0.212	0.197	0.217	0.224	0.209	0.184	0.186	0.193	0.194	0.225	0.214	0.21	0.191	0.194	0.2	0.191	0.22	0.206	0.206	0.208	0.251
RM12175	0.661615	0.662015	0.662675	0.662675	0.660121	0.662304	0.971477	0.974861	0.975279	0.981785	0.974727	0.974067	0.991563	0.972161	0.975085	0.994379	0.994345	1	0.772	0.237	0.22	0.198	0.24	0.209	0.189	0.206	0.24	0.23	0.223	0.204	0.236	0.24	0.223	0.185	0.188	0.193	0.196	0.249	0.23	0.225	0.203	0.197	0.201	0.194	0.235	0.211	0.216	0.218	0.252
RM8964	0.66439	0.665283	0.663991	0.66496	0.663408	0.665422	0.970613	0.97704	0.977165	0.971551	0.980167	0.978355	0.973128	0.970631	0.980435	0.972723	0.972658	0.974055	1	0.241	0.214	0.191	0.208	0.2	0.193	0.2	0.239	0.233	0.224	0.204	0.217	0.238	0.227	0.187	0.187	0.197	0.197	0.235	0.229	0.216	0.213	0.196	0.196	0.193	0.235	0.221	0.219	0.215	0.252
A. butzleri	0.64675	0.648571	0.648528	0.651308	0.644359	0.648084	0.665496	0.66347	0.666523	0.664867	0.665701	0.664984	0.665586	0.665188	0.666732	0.665772	0.665739	0.666771	0.665922	1	0.276	0.218	0.223	0.215	0.259	0.204	0.232	0.283	0.281	0.259	0.252	0.312	0.249	0.295	0.266	0.296	0.275	0.323	0.305	0.217	0.295	0.228	0.267	0.292	0.299	0.22	0.234	0.23	0.287
C. anatolicus	0.659591	0.658972	0.660063	0.659069	0.658865	0.659601	0.675644	0.675084	0.675497	0.675116	0.676178	0.675092	0.674969	0.674811	0.675467	0.674804	0.674828	0.675233	0.675779	0.643278	1	0.196	0.221	0.207	0.193	0.192	0.223	0.212	0.19	0.194	0.224	0.184	0.221	0.198	0.212	0.197	0.192	0.222	0.197	0.227	0.207	0.21	0.189	0.182	0.282	0.214	0.208	0.212	0.204
C. armoricus	0.703554	0.703402	0.703889	0.703788	0.703188	0.703409	0.676229	0.675245	0.676242	0.676504	0.67656	0.676351	0.676266	0.67603	0.676023	0.676429	0.676546	0.675828	0.676305	0.667548	0.66489	1	0.183	0.18	0.181	0.2	0.213	0.188	0.197	0.199	0.177	0.206	0.179	0.225	0.203	0.225	0.197	0.198	0.188	0.186	0.188	0.212	0.212	0.224	0.207	0.236	0.188	0.187	0.202
C. aviculae	0.733786	0.732316	0.731362	0.732145	0.732193	0.732344	0.669066	0.667722	0.668435	0.667358	0.667721	0.668541	0.668582	0.669162	0.668762	0.668897	0.668708	0.668787	0.668204	0.657276	0.661133	0.723863	1	0.175	0.208	0.213	0.212	0.226	0.217	0.184	0.19	0.219	0.36	0.23	0.209	0.23	0.201	0.2	0.187	0.215	0.206	0.21	0.223	0.25	0.198	0.182	0.223	0.223	0.219
C. avium	0.689051	0.690172	0.690292	0.690548	0.689485	0.690546	0.663483	0.661057	0.662847	0.661225	0.66273	0.662756	0.662967	0.662603	0.662972	0.663372	0.662858	0.66308	0.662183	0.651815	0.65915	0.691829	0.692912	1	0.175	0.231	0.212	0.193	0.218	0.197	0.184	0.222	0.172	0.206	0.204	0.206	0.208	0.206	0.184	0.197	0.201	0.213	0.21	0.214	0.215	0.22	0.19	0.184	0.21
C. bilis	0.733841	0.733684	0.733804	0.734002	0.733553	0.733867	0.667634	0.664732	0.665641	0.666029	0.666696	0.666808	0.665674	0.666466	0.666449	0.665996	0.665761	0.665409	0.666373	0.653937	0.658035	0.722566	0.784207	0.692085	1	0.194	0.207	0.228	0.213	0.185	0.188	0.209	0.209	0.217	0.198	0.217	0.222	0.202	0.189	0.287	0.206	0.197	0.184	0.232	0.18	0.178	0.271	0.273	0.21
C. blaseri	0.66318	0.664015	0.66445	0.664863	0.662947	0.664102	0.686584	0.684419	0.685853	0.68641	0.686465	0.685971	0.686262	0.685954	0.686236	0.686328	0.686394	0.685986	0.685764	0.669695	0.674354	0.682748	0.674244	0.665714	0.670164	1	0.224	0.239	0.21	0.187	0.217	0.229	0.202	0.199	0.199	0.196	0.191	0.266	0.22	0.213	0.208	0.199	0.195	0.212	0.258	0.212	0.211	0.209	0.208
C. canadensis	0.670517	0.670323	0.671396	0.67221	0.66809	0.670519	0.671078	0.666423	0.66927	0.668908	0.669159	0.668151	0.668258	0.668235	0.669377	0.66815	0.667986	0.668379	0.668334	0.66698	0.655991	0.687395	0.682795	0.669104	0.680823	0.674083	1	0.225	0.287	0.249	0.225	0.322	0.207	0.241	0.237	0.258	0.207	0.311	0.228	0.214	0.221	0.244	0.227	0.253	0.278	0.214	0.218	0.241	0.277
C. coli	0.742767	0.740555	0.7406	0.74127	0.739954	0.740633	0.675343	0.672597	0.674483	0.674063	0.674831	0.673574	0.674657	0.674444	0.674401	0.675552	0.675554	0.675901	0.675128	0.658588	0.663601	0.72885	0.798996	0.696306	0.801283	0.674029	0.682985	1	0.231	0.225	0.199	0.22	0.227	0.215	0.215	0.215	0.209	0.224	0.196	0.231	0.221	0.23	0.22	0.239	0.222	0.191	0.276	0.277	0.232
C. concisus	0.659791	0.659164	0.659899	0.659999	0.65928	0.659457	0.676678	0.673693	0.675417	0.675277	0.675689	0.675161	0.676557	0.675642	0.676392	0.67672	0.67672	0.675649	0.676889	0.643083	0.722233	0.66461	0.661407	0.66223	0.661316	0.671376	0.65511	0.663013	1	0.216	0.203	0.193	0.221	0.218	0.208	0.221	0.197	0.207	0.231	0.222	0.224	0.22	0.23	0.206	0.259	0.22	0.228	0.236	0.24
C. corcagiensis	0.661538	0.66273	0.663462	0.663266	0.660598	0.66273	0.686215	0.683218	0.684316	0.684438	0.684983	0.68531	0.684717	0.684457	0.68482	0.684705	0.684889	0.684856	0.684092	0.66188	0.674126	0.675827	0.669914	0.666761	0.669271	0.709925	0.66953	0.670925	0.673352	1	0.207	0.225	0.204	0.207	0.203	0.204	0.175	0.223	0.202	0.218	0.246	0.196	0.189	0.207	0.239	0.218	0.232	0.211	0.192
C. cuniculorum	0.736069	0.736518	0.73629	0.736844	0.735862	0.736691	0.66777	0.663796	0.665316	0.666413	0.665724	0.666075	0.666447	0.665694	0.665661	0.66638	0.666345	0.666157	0.665972	0.653987	0.655376	0.713999	0.75086	0.693108	0.748388	0.668884	0.673724	0.754844	0.655123	0.664569	1	0.205	0.187	0.208	0.227	0.208	0.224	0.215	0.191	0.195	0.218	0.22	0.207	0.232	0.2	0.19	0.193	0.203	0.206
C. curvus	0.650369	0.650122	0.650094	0.651647	0.648682	0.650677	0.658548	0.655613	0.657191	0.65611	0.657486	0.657934	0.656652	0.657334	0.657465	0.656819	0.656744	0.656676	0.65818	0.621864	0.724244	0.646729	0.646719	0.646604	0.644333	0.650543	0.643815	0.648241	0.730279	0.652003	0.640239	1	0.22	0.233	0.242	0.233	0.219	0.217	0.235	0.215	0.218	0.232	0.219	0.209	0.239	0.212	0.224	0.228	0.24
C. estrildidarum	0.735953	0.733371	0.73337	0.733571	0.733183	0.733778	0.67207	0.670512	0.6717	0.671019	0.671099	0.672179	0.671458	0.672326	0.672076	0.671472	0.671331	0.671526	0.67166	0.659869	0.662076	0.725428	0.886603	0.693207	0.783187	0.675948	0.681188	0.798632	0.657378	0.668642	0.748771	0.643564	1	0.211	0.222	0.211	0.22	0.194	0.187	0.217	0.203	0.212	0.235	0.231	0.235	0.185	0.224	0.224	0.211
C. fetus subsp. fetus	0.658876	0.659811	0.660011	0.66063	0.657201	0.660027	0.722121	0.72007	0.721005	0.720672	0.72119	0.721002	0.721107	0.721337	0.721395	0.720984	0.720764	0.720938	0.721009	0.65541	0.677701	0.672314	0.668734	0.662283	0.665555	0.687738	0.665736	0.671775	0.676196	0.681053	0.662307	0.664326	0.669737	1	0.461	0.955	0.191	0.253	0.237	0.22	0.212	0.221	0.218	0.192	0.237	0.203	0.225	0.224	0.188
C. fetus subsp. testudinum	0.660572	0.661102	0.662235	0.661355	0.660435	0.661712	0.723246	0.722064	0.723021	0.723248	0.723272	0.723291	0.723488	0.722619	0.723293	0.722609	0.722799	0.722848	0.72309	0.653515	0.681664	0.67546	0.669448	0.664162	0.66767	0.688445	0.667523	0.671425	0.679398	0.68309	0.662474	0.665138	0.669693	0.919204	1	0.465	0.196	0.246	0.226	0.24	0.214	0.234	0.226	0.194	0.217	0.203	0.209	0.236	0.192
C. fetus subsp. venerealis	0.660005	0.661144	0.661219	0.662228	0.659572	0.661005	0.722531	0.720582	0.721555	0.720461	0.721601	0.721294	0.724956	0.721849	0.722035	0.725332	0.725371	0.725502	0.724164	0.654708	0.67944	0.671696	0.667111	0.662396	0.664728	0.68955	0.668184	0.671062	0.675479	0.682609	0.662103	0.664563	0.668054	0.994411	0.920491	1	0.196	0.253	0.238	0.22	0.212	0.222	0.225	0.191	0.24	0.203	0.231	0.231	0.189
C. geochelonis	0.664513	0.665292	0.664759	0.666668	0.662909	0.665009	0.688092	0.685882	0.687012	0.687673	0.6885	0.68751	0.688757	0.687983	0.687546	0.688311	0.68818	0.688146	0.687901	0.654771	0.679883	0.67246	0.666874	0.664715	0.665638	0.717663	0.666235	0.671423	0.683706	0.704058	0.662545	0.66808	0.669912	0.688873	0.691729	0.688995	1	0.21	0.222	0.225	0.199	0.204	0.198	0.191	0.235	0.213	0.222	0.226	0.209
C. gracilis	0.649692	0.649409	0.649641	0.649306	0.646888	0.649211	0.654379	0.651565	0.653448	0.653406	0.653772	0.653267	0.653334	0.654777	0.653176	0.653357	0.653362	0.653489	0.653059	0.61802	0.663278	0.640689	0.642487	0.645	0.642036	0.6448	0.642348	0.645207	0.675855	0.651044	0.642604	0.690114	0.641309	0.658269	0.657917	0.65828	0.668776	1	0.225	0.221	0.215	0.247	0.234	0.241	0.209	0.219	0.225	0.226	0.251
C. helveticus	0.865545	0.866046	0.864471	0.865896	0.872065	0.866138	0.666891	0.664193	0.666163	0.665403	0.667379	0.666994	0.665381	0.666259	0.666863	0.666112	0.666224	0.665593	0.666577	0.65126	0.664703	0.708038	0.735306	0.693278	0.73564	0.665867	0.67388	0.741315	0.662074	0.66397	0.737448	0.654686	0.735616	0.663595	0.6654	0.663205	0.667266	0.650015	1	0.2	0.206	0.206	0.199	0.206	0.242	0.197	0.19	0.197	0.23
C. hepaticus	0.733681	0.734155	0.734276	0.7346	0.732981	0.734168	0.670419	0.668597	0.669776	0.6697	0.670187	0.669021	0.669937	0.669311	0.670002	0.669377	0.66917	0.669722	0.66971	0.663013	0.658309	0.732872	0.791487	0.695472	0.850433	0.67538	0.681898	0.805037	0.656113	0.668435	0.75205	0.639349	0.792008	0.666549	0.667975	0.666434	0.666766	0.638998	0.735598	1	0.212	0.23	0.232	0.269	0.244	0.183	0.273	0.276	0.225
C. hominis	0.660202	0.662668	0.661686	0.662017	0.659349	0.661988	0.672573	0.672238	0.67357	0.672723	0.673563	0.673196	0.672559	0.673462	0.67313	0.672774	0.672573	0.67324	0.672561	0.652386	0.666963	0.670899	0.666933	0.656527	0.665759	0.685736	0.665623	0.670669	0.669279	0.683093	0.663022	0.656746	0.667697	0.679261	0.679218	0.680053	0.689665	0.66897	0.659997	0.667982	1	0.228	0.224	0.225	0.236	0.266	0.214	0.208	0.214
C. hyointestinalis subsp. hyointestinalis	0.66173	0.662206	0.66179	0.662484	0.660074	0.661988	0.716586	0.713986	0.715163	0.71534	0.716027	0.716377	0.715922	0.715697	0.71622	0.715939	0.715788	0.715914	0.716352	0.651208	0.679013	0.673032	0.667763	0.663577	0.667564	0.684965	0.662939	0.670322	0.68037	0.681837	0.662238	0.666929	0.670666	0.779704	0.79254	0.779457	0.6903	0.661437	0.662318	0.668235	0.679911	1	0.577	0.193	0.236	0.259	0.209	0.218	0.198
C. hyointestinalis subsp. lawsonii	0.662795	0.662386	0.662219	0.663117	0.66238	0.662965	0.722479	0.722169	0.723449	0.723879	0.722135	0.723608	0.724365	0.722485	0.721311	0.722945	0.723114	0.723412	0.72171	0.658983	0.679698	0.673584	0.667153	0.66366	0.668263	0.68675	0.663115	0.671933	0.680442	0.683501	0.663392	0.666648	0.669947	0.774151	0.78248	0.778597	0.690633	0.65741	0.661202	0.669372	0.676651	0.942727	1	0.194	0.213	0.238	0.217	0.22	0.228
C. iguaniorum	0.660962	0.661628	0.6621	0.662618	0.659765	0.662248	0.719674	0.718769	0.71977	0.719033	0.719406	0.71931	0.71983	0.719128	0.719247	0.719214	0.719236	0.719863	0.720037	0.651402	0.681263	0.673179	0.666944	0.661344	0.664442	0.686091	0.66361	0.669387	0.684744	0.683386	0.660607	0.671474	0.666091	0.750285	0.754831	0.750035	0.697787	0.664676	0.661052	0.667015	0.677949	0.753862	0.754621	1	0.206	0.253	0.276	0.221	0.191
C. infantis	0.666675	0.667543	0.667763	0.668707	0.665377	0.667247	0.684381	0.682332	0.683995	0.68259	0.683327	0.682419	0.683183	0.683774	0.683865	0.682614	0.682373	0.683417	0.68349	0.647964	0.669047	0.667505	0.665699	0.662681	0.664524	0.669212	0.666694	0.666103	0.665834	0.669842	0.660509	0.65876	0.665643	0.678549	0.679174	0.679142	0.673149	0.662091	0.667566	0.664534	0.670149	0.677103	0.680878	0.681473	1	0.224	0.265	0.235	0.209
C. insulaenigrae	0.698643	0.698865	0.698444	0.699553	0.698465	0.699484	0.675556	0.672475	0.675079	0.675089	0.674606	0.674655	0.674689	0.674685	0.675339	0.674702	0.674698	0.674953	0.67472	0.668959	0.662213	0.810634	0.721279	0.688143	0.719467	0.680749	0.687962	0.722105	0.658922	0.670783	0.709624	0.642606	0.722203	0.66927	0.671444	0.669323	0.671017	0.642213	0.699249	0.726663	0.670268	0.667944	0.668386	0.66689	0.662952	1	0.189	0.188	0.233
C. jejuni subsp. doylei	0.743894	0.743938	0.743567	0.744048	0.742123	0.744012	0.675847	0.672427	0.674539	0.673053	0.673707	0.674926	0.673564	0.674763	0.674265	0.673243	0.673231	0.674662	0.674711	0.661005	0.66513	0.732761	0.797538	0.698517	0.836907	0.674594	0.682639	0.840154	0.661881	0.669162	0.756346	0.647489	0.799445	0.671665	0.671958	0.67114	0.671633	0.645134	0.743543	0.836325	0.669506	0.670957	0.671055	0.66927	0.66786	0.725745	1	0.674	0.229
C. jejuni subsp. jejuni	0.7423	0.742201	0.74221	0.742312	0.741078	0.742558	0.675637	0.672995	0.674618	0.674672	0.674914	0.674753	0.674176	0.674727	0.674049	0.674326	0.674315	0.674152	0.674249	0.662834	0.665663	0.731135	0.797577	0.698571	0.838593	0.676886	0.692007	0.840785	0.659855	0.672932	0.761827	0.648374	0.797798	0.670952	0.671684	0.670813	0.674079	0.645836	0.745093	0.839948	0.671771	0.672201	0.673253	0.669442	0.669955	0.727065	0.959821	1	0.232
C. lanienae	0.66365	0.664014	0.66366	0.6657	0.663056	0.664495	0.823028	0.823627	0.824291	0.824362	0.824286	0.823434	0.823226	0.822744	0.825117	0.823238	0.823199	0.823376	0.82445	0.653989	0.678336	0.673698	0.669624	0.665709	0.669152	0.682101	0.672191	0.673456	0.676039	0.680817	0.664282	0.662278	0.670666	0.717369	0.719258	0.71774	0.685387	0.659039	0.665916	0.669936	0.669329	0.718684	0.740083	0.715151	0.685834	0.673332	0.673801	0.672957	1
C. lari subsp. concheus	0.704855	0.705491	0.705464	0.706238	0.70434	0.705638	0.677336	0.676108	0.677606	0.677303	0.678206	0.677778	0.678443	0.677244	0.67796	0.677317	0.677416	0.678158	0.678155	0.666141	0.667943	0.881923	0.724132	0.692861	0.723455	0.682202	0.68843	0.730579	0.663056	0.6746	0.714851	0.650415	0.726866	0.673203	0.674654	0.673496	0.675594	0.645471	0.705979	0.728057	0.668028	0.673837	0.675262	0.671396	0.668138	0.810296	0.73148	0.731178	0.671936
C. lari subsp. lari	0.705378	0.706551	0.70654	0.706883	0.704959	0.706774	0.679053	0.676722	0.678691	0.678072	0.678953	0.678589	0.67742	0.678393	0.678831	0.677577	0.677514	0.677404	0.678402	0.669096	0.665799	0.873569	0.725278	0.694744	0.724003	0.683334	0.691945	0.729968	0.663844	0.676795	0.713963	0.648257	0.726546	0.674317	0.676695	0.675218	0.677379	0.642891	0.707703	0.728222	0.670403	0.672984	0.67463	0.671622	0.668108	0.811686	0.731644	0.732576	0.672942
C. majalis	0.661016	0.660205	0.659802	0.657485	0.658348	0.661083	0.680291	0.676599	0.676297	0.67667	0.677248	0.679857	0.676802	0.675508	0.676318	0.67858	0.678365	0.682119	0.680774	0.647298	0.704682	0.66952	0.663108	0.657842	0.66085	0.674571	0.659583	0.666038	0.699459	0.674272	0.656381	0.685317	0.663882	0.673291	0.675516	0.67347	0.678365	0.654603	0.659386	0.660796	0.664091	0.673427	0.674388	0.675667	0.664183	0.668344	0.665273	0.667136	0.674084
C. massiliensis	0.649915	0.648695	0.651538	0.650886	0.648967	0.648931	0.656512	0.654837	0.6565	0.654109	0.656521	0.654863	0.655785	0.6565	0.656473	0.65523	0.655037	0.655943	0.656126	0.630623	0.683958	0.646326	0.644083	0.647174	0.646903	0.646413	0.647613	0.652215	0.709283	0.649743	0.642126	0.717383	0.644638	0.661401	0.663048	0.661482	0.666687	0.717989	0.650014	0.643493	0.658279	0.666233	0.665761	0.670826	0.660866	0.642223	0.647787	0.647331	0.662313
C. mucosalis	0.660971	0.660833	0.661076	0.661247	0.659373	0.661122	0.676735	0.673936	0.675033	0.675532	0.67657	0.675342	0.676102	0.675881	0.676318	0.6761	0.67573	0.676135	0.676341	0.646274	0.716318	0.664538	0.661316	0.660572	0.658604	0.673309	0.655184	0.661747	0.710294	0.673656	0.655746	0.701411	0.661584	0.67367	0.67699	0.674124	0.681473	0.663049	0.662256	0.657647	0.667506	0.675411	0.677232	0.679148	0.668609	0.660732	0.662581	0.663483	0.677308
C. novaezeelandiae	0.727077	0.727265	0.726097	0.727329	0.726315	0.727659	0.671096	0.670478	0.671374	0.670003	0.670844	0.670846	0.669962	0.670194	0.670479	0.670292	0.670189	0.670435	0.66951	0.662799	0.657338	0.729851	0.759846	0.692135	0.756308	0.67595	0.682828	0.765072	0.653509	0.668768	0.747352	0.638763	0.759997	0.666403	0.667698	0.665396	0.669663	0.634679	0.7269	0.763649	0.666942	0.667033	0.66824	0.662171	0.660109	0.726642	0.764221	0.765575	0.667073
C. ornithocola	0.704139	0.704633	0.704921	0.704808	0.702996	0.704922	0.676425	0.674361	0.676173	0.67619	0.676978	0.676481	0.676131	0.67551	0.676445	0.676316	0.67634	0.676107	0.676163	0.66818	0.66401	0.884353	0.723058	0.690458	0.721801	0.681236	0.687354	0.728374	0.662324	0.674435	0.715001	0.643783	0.724833	0.673178	0.674806	0.673149	0.673035	0.642939	0.705661	0.72869	0.670824	0.670845	0.67248	0.670339	0.667614	0.807634	0.728922	0.731689	0.669222
C. peloridis	0.706308	0.706426	0.705974	0.706533	0.705373	0.706404	0.677134	0.674788	0.676537	0.675667	0.676187	0.676832	0.676536	0.676168	0.676547	0.676447	0.67659	0.676843	0.676512	0.665419	0.665603	0.857649	0.727371	0.693689	0.724888	0.680374	0.687514	0.729953	0.660619	0.67376	0.725085	0.644735	0.728696	0.673315	0.673253	0.672844	0.674392	0.64015	0.712122	0.731753	0.667704	0.670949	0.671535	0.670616	0.667459	0.810796	0.732363	0.743596	0.6726
C. pinnipediorum subsp. caledonicus	0.664566	0.664183	0.664407	0.665536	0.662062	0.664054	0.687001	0.68206	0.684362	0.684426	0.684413	0.684864	0.684149	0.684942	0.684539	0.684246	0.684273	0.684457	0.684317	0.664205	0.706754	0.684447	0.675521	0.669362	0.672627	0.696587	0.667734	0.675966	0.701442	0.681173	0.668393	0.680594	0.678377	0.684355	0.685934	0.684195	0.688714	0.649618	0.6667	0.677648	0.676138	0.683197	0.683965	0.683095	0.66656	0.68065	0.676009	0.676078	0.681138
C. pinnipediorum subsp. pinnipediorum	0.662698	0.664292	0.665291	0.665076	0.662092	0.664272	0.685973	0.684138	0.685657	0.68571	0.686052	0.684989	0.685701	0.686123	0.685767	0.685402	0.685459	0.686027	0.685238	0.664264	0.705704	0.683107	0.67691	0.66943	0.672339	0.708965	0.671705	0.677835	0.700425	0.685808	0.667483	0.679667	0.679085	0.685086	0.688706	0.687515	0.68941	0.649342	0.667761	0.67704	0.67681	0.685698	0.686256	0.684573	0.67251	0.681599	0.677433	0.679191	0.682096
C. portucalensis	0.662894	0.664898	0.665277	0.664918	0.664544	0.664733	0.683006	0.682871	0.683439	0.684891	0.683689	0.683342	0.684298	0.683387	0.684003	0.684323	0.684323	0.684345	0.684749	0.662524	0.669622	0.681858	0.674954	0.663218	0.672411	0.716909	0.670246	0.672816	0.668322	0.716927	0.668223	0.646576	0.676423	0.683388	0.68494	0.696526	0.70998	0.644896	0.665665	0.676629	0.686389	0.680606	0.69921	0.679959	0.668175	0.67915	0.675071	0.675595	0.680139
C. rectus	0.650335	0.650203	0.650382	0.650133	0.647664	0.650406	0.653288	0.650149	0.651837	0.651789	0.651333	0.651406	0.65193	0.651895	0.652576	0.651946	0.651804	0.651854	0.651651	0.62381	0.684275	0.643818	0.64411	0.648509	0.645382	0.646496	0.642347	0.650468	0.703172	0.649225	0.641295	0.714716	0.64566	0.660023	0.660377	0.661973	0.663418	0.715619	0.650143	0.640932	0.657226	0.664653	0.662572	0.667823	0.65843	0.641084	0.647091	0.646105	0.657387
C. showae	0.651237	0.651153	0.652031	0.652578	0.649413	0.651219	0.659928	0.658575	0.660337	0.659965	0.659555	0.660031	0.659811	0.659697	0.660245	0.659818	0.659693	0.660179	0.659971	0.630537	0.687271	0.649561	0.649806	0.649679	0.648902	0.648735	0.647293	0.651057	0.712776	0.651951	0.645026	0.719119	0.650815	0.662991	0.664838	0.66358	0.669192	0.712987	0.653231	0.643891	0.659393	0.66858	0.666568	0.67154	0.661545	0.648003	0.648516	0.651546	0.661832
C. sputorum subsp. bubulus	0.664292	0.665034	0.665403	0.666443	0.662433	0.665448	0.687722	0.68617	0.687027	0.685937	0.68705	0.686636	0.686397	0.68706	0.686653	0.686141	0.686096	0.685807	0.686983	0.663708	0.67781	0.683037	0.674929	0.668391	0.67206	0.702426	0.671599	0.674375	0.676108	0.699473	0.668604	0.655787	0.675845	0.688883	0.690629	0.688874	0.698264	0.651284	0.667629	0.675302	0.689102	0.686813	0.690189	0.684177	0.671725	0.678309	0.675791	0.675863	0.682162
C. sputorum subsp. sputorum	0.663328	0.664272	0.663598	0.665728	0.663957	0.664954	0.687038	0.685131	0.686328	0.685465	0.685806	0.685396	0.686358	0.685832	0.685229	0.686061	0.685982	0.686093	0.685885	0.662466	0.676659	0.681365	0.674301	0.665936	0.671983	0.703296	0.66985	0.674585	0.675743	0.699694	0.669138	0.65534	0.676076	0.687974	0.690307	0.687379	0.698377	0.649234	0.666363	0.675794	0.690353	0.687332	0.689189	0.685242	0.67159	0.678537	0.675026	0.675152	0.681462
C. subantarcticus	0.701231	0.701304	0.70197	0.701638	0.699612	0.701605	0.676294	0.673743	0.675515	0.675711	0.67634	0.675991	0.676198	0.675194	0.676432	0.676546	0.676362	0.67613	0.676614	0.664305	0.663667	0.863438	0.720852	0.689883	0.719344	0.677209	0.68786	0.724575	0.661078	0.672026	0.712092	0.647086	0.721265	0.669148	0.671192	0.669171	0.672259	0.643263	0.703418	0.72399	0.668144	0.669635	0.669094	0.667315	0.66279	0.80239	0.728181	0.733881	0.670562
C. suis	0.65903	0.65861	0.658423	0.656347	0.657203	0.658678	0.675158	0.672967	0.673797	0.674854	0.674129	0.673297	0.674196	0.672521	0.672707	0.674604	0.675028	0.678986	0.678885	0.6424	0.7154	0.6599	0.6566	0.6536	0.6551	0.6675	0.6514	0.6596	0.7083	0.6697	0.6514	0.7015	0.6563	0.6739	0.6742	0.6735	0.6804	0.6638	0.6568	0.6555	0.6643	0.6738	0.6753	0.6774	0.6659	0.6571	0.6582	0.659	0.6726
C. taeniopygiae	0.733441	0.731512	0.731429	0.731821	0.730927	0.731529	0.66901	0.667917	0.66856	0.668261	0.668758	0.668896	0.668089	0.668682	0.669441	0.667905	0.667913	0.667885	0.668508	0.658958	0.660568	0.723487	0.881718	0.69178	0.780005	0.671731	0.682249	0.79582	0.654587	0.66804	0.751398	0.644309	0.87302	0.66664	0.667006	0.666237	0.667845	0.640225	0.732305	0.785234	0.663973	0.665599	0.667515	0.662082	0.662008	0.719318	0.791721	0.794651	0.668023
C. troglodytis	0.690756	0.691376	0.691379	0.690605	0.690841	0.691295	0.655446	0.654031	0.654649	0.654755	0.655344	0.653652	0.655037	0.654383	0.656069	0.654519	0.654482	0.654589	0.654302	0.637183	0.653711	0.680534	0.683931	0.695034	0.683108	0.65577	0.653473	0.686726	0.654265	0.655637	0.68614	0.651149	0.683464	0.652817	0.653391	0.652636	0.656779	0.647123	0.691815	0.683131	0.651418	0.65429	0.65507	0.654511	0.665372	0.676094	0.688997	0.688247	0.655811
C. upsaliensis	0.944497	0.947099	0.945409	0.947403	0.94576	0.94709	0.665878	0.662674	0.664218	0.663838	0.665057	0.665001	0.663829	0.66484	0.664798	0.664899	0.664877	0.665088	0.664389	0.649022	0.661744	0.707492	0.735115	0.695409	0.735701	0.664994	0.672285	0.743272	0.660704	0.662977	0.737013	0.653414	0.736471	0.66206	0.664374	0.662026	0.666994	0.649071	0.855337	0.735801	0.66173	0.662009	0.662752	0.660835	0.670859	0.701808	0.745886	0.743826	0.666244
C. ureolyticus	0.665854	0.667736	0.667286	0.669395	0.664026	0.667875	0.689294	0.685505	0.68784	0.688888	0.688358	0.688746	0.688602	0.688652	0.687485	0.688489	0.688679	0.688399	0.687975	0.668106	0.672509	0.684601	0.677514	0.671681	0.677077	0.720996	0.679788	0.675984	0.673796	0.724322	0.670935	0.651207	0.678884	0.686127	0.687745	0.686015	0.710529	0.647165	0.66892	0.678985	0.700344	0.687036	0.686391	0.682923	0.671832	0.682624	0.678523	0.679222	0.684887
C. volucris	0.706644	0.706855	0.707671	0.707326	0.705992	0.706959	0.679094	0.676489	0.678229	0.677618	0.677724	0.678708	0.67849	0.678029	0.67801	0.677748	0.677786	0.678745	0.677855	0.667146	0.668193	0.829259	0.728664	0.696513	0.726292	0.684007	0.691673	0.73054	0.663394	0.677286	0.716339	0.647581	0.730354	0.673733	0.675857	0.673541	0.676048	0.643775	0.707824	0.732667	0.671736	0.674431	0.675429	0.671999	0.66967	0.828546	0.733113	0.734647	0.67465
C. vulpis	0.899184	0.897422	0.896997	0.897377	0.896399	0.89769	0.663243	0.660652	0.661685	0.661745	0.661641	0.662019	0.661438	0.66239	0.662163	0.661231	0.661156	0.661128	0.661297	0.647354	0.658496	0.703508	0.738465	0.690214	0.73273	0.664193	0.667751	0.744228	0.656844	0.661284	0.736549	0.648264	0.738395	0.65897	0.659712	0.65905	0.664434	0.643823	0.845123	0.733139	0.660436	0.657293	0.658941	0.658339	0.663246	0.699719	0.743022	0.741217	0.660859
Note: The sequence used same as in phylogenomic analysis.
[truncated: 23 more columns]
